# Supplementary material for: Effects of Higher Normal Blood Pressure on Brain Are Detectable before Middle-Age and Differ by Sex
Source: J Clin Med. 2022 May 31;11(11):3127. doi: 10.3390/jcm11113127 (PMC9181456; doi:10.3390/jcm11113127)
Supplement: Supplementary file 1 [file jcm-11-03127-s001.zip]

Archive with 1 entries (1 files):
- jcm-1681564-supplementary.pdf
